# Supplementary material for: Identification of Genomic Regions Associated with Phenotypic Variation between Dog Breeds using Selection Mapping
Source: PLoS Genet. 2011 Oct 13;7(10):e1002316. doi: 10.1371/journal.pgen.1002316 (PMC3192833; doi:10.1371/journal.pgen.1002316)
Supplement: Table S7 — (XLS) [file pgen.1002316.s015.xls]

## Sheet: Sheet 1 - Table 1
Tabe S7: Regions that overlap between this study and the previous studies by Akey et al. [15] and Boyko et al. [6]
This study	AKEY	BOYKO
chr1:3212349-4182277	+	-
chr1:4321002-4582240	+	-
chr1:6948374-8028486	+	-
chr1:16972637-17211179	+	-
chr1:17387817-17761026	+	-
chr1:23194162-23702279	+	-
chr1:23974550-24251679	+	-
chr1:44046828-44361429	+	-
chr1:57765573-58044541	-	+
chr1:58366145-58678498	-	+
chr1:58851686-59206264	-	+
chr1:64201019-64686603	+	-
chr1:64938157-65331536	+	-
chr1:65473483-65842534	+	-
chr1:98267611-98656074	+	-
chr1:103988199-104699147	+	-
chr2:29985643-30320901	+	-
chr2:30401844-30694632	+	-
chr2:57457513-57845878	+	-
chr2:63742229-64201948	+	-
chr2:64334086-65091541	+	-
chr3:3069417-3922440	+	-
chr3:36803951-37743285	-	+
chr3:37830447-38247132	-	+
chr3:38450206-38804687	+	-
chr3:38945183-39443093	+	-
chr3:43472851-45038064	+	+
chr3:45108681-45507463	+	-
chr3:45594832-45808638	+	-
chr3:55319424-55660225	+	-
chr3:55883084-56134051	+	-
chr3:56423596-56851954	+	-
chr3:65151281-65539565	+	-
chr3:66024768-66243437	+	-
chr3:68219772-68466584	+	-
chr3:72425599-72784438	+	-
chr3:93878015-94287447	-	+
chr4:41202335-41435923	-	+
chr4:41630656-41854359	-	+
chr4:77440764-77972286	+	-
chr4:82412422-82980255	+	-
chr5:7711426-8360922	+	-
chr5:8461462-8718248	+	-
chr5:32367525-32632285	-	+
chr5:32998418-33271775	-	+
chr5:36015910-36433846	-	+
chr5:36817650-37198278	-	+
chr5:44205757-45576890	+	+
chr5:45922522-46383361	+	+
chr5:55987596-56534479	+	-
chr5:67737551-68116090	-	+
chr5:78915627-79191510	-	+
chr5:81740735-82109215	+	-
chr6:17776232-18339882	+	+
chr6:18646599-18963790	-	+
chr6:33320114-34119279	+	+
chr6:36348436-36813933	+	-
chr6:41617520-41982712	+	-
chr6:42020965-42506456	+	-
chr6:43803989-44538337	+	-
chr6:44545121-44966477	+	-
chr6:45009038-45662210	+	-
chr7:14833073-15069141	-	+
chr7:16980019-17378845	-	+
chr7:29870265-30111778	+	-
chr7:30280156-30498422	+	-
chr7:44781267-45061521	+	-
chr7:46582565-46949061	+	+
chr7:51870737-52165573	+	-
chr8:21400782-21819953	+	-
chr8:47566810-48244094	-	+
chr8:51620135-52011057	-	+
chr8:74164465-74631098	+	-
chr9:3321882-3649331	+	-
chr9:4059047-5418477	+	-
chr9:5911404-6276407	+	-
chr9:6876692-7110867	+	-
chr9:12744112-13030246	+	-
chr9:14324095-15061419	+	+
chr9:22818895-23399439	+	-
chr9:23972204-24442502	+	-
chr9:28991695-29317871	+	+
chr9:29419223-29985725	+	-
chr9:30441444-30774122	+	-
chr9:32870416-33363319	-	+
chr9:33743749-34133373	-	+
chr10:4215158-4703539	+	+
chr10:5035631-5679587	+	-
chr10:5826381-6075468	+	-
chr10:8810412-9377816	+	-
chr10:9506695-9904595	+	-
chr10:9933314-10155349	+	+
chr10:10265925-11644756	+	+
chr10:11722019-12087526	+	-
chr10:38190033-38474301	-	+
chr11:5166275-5497416	+	-
chr11:14999125-15237204	+	-
chr11:29874625-30420453	+	-
chr11:30653884-31019918	+	-
chr11:34292102-34644184	+	-
chr11:35318966-35647715	+	-
chr11:39101990-39347230	+	-
chr11:39607069-39992720	+	-
chr11:42973349-43326235	+	-
chr11:46750486-47395809	+	-
chr11:53807070-54451587	+	-
chr11:54918685-55183954	+	-
chr11:57032893-57541047	+	-
chr12:32637345-32855746	+	-
chr12:36085992-36909311	+	-
chr12:36969855-37356426	+	-
chr12:37413405-39147611	+	-
chr12:44512927-44923997	+	-
chr12:58608990-59375948	+	-
chr13:3036181-5264386	+	-
chr13:9065696-9376051	+	-
chr13:10745334-12231229	+	-
chr13:18864071-19161015	+	-
chr13:19237875-20058553	+	-
chr13:23047599-24433840	+	-
chr13:24511197-25059538	+	-
chr13:25289212-25924408	+	-
chr13:26828478-27120636	+	-
chr13:37837157-38354835	-	+
chr13:39984936-40505186	+	-
chr13:40590170-41665437	+	-
chr15:22499212-22829402	+	-
chr15:23018179-23603720	+	-
chr15:42942483-43537614	-	+
chr15:43924220-44797653	+	+
chr15:49113448-49449962	-	+
chr16:12626664-12873886	+	-
chr16:13830755-14164253	+	-
chr16:14224118-14606355	+	-
chr16:24864250-25231340	+	-
chr16:25653059-25944958	+	-
chr16:26031610-26366215	+	-
chr17:3026987-3779189	+	-
chr17:4687576-5291318	+	-
chr17:11405688-11748842	+	-
chr17:33683552-34041766	+	-
chr17:61233198-61613579	+	-
chr18:8558514-8893245	+	-
chr18:8981486-9746419	+	-
chr18:18769604-19195559	+	-
chr18:19309301-19674626	+	-
chr18:22910433-24269709	+	+
chr18:27034564-27555064	+	-
chr18:37615852-37830734	-	+
chr19:3893404-4408351	+	-
chr19:4473961-5756046	+	-
chr19:7142010-8058198	+	-
chr19:8142392-8487032	+	-
chr19:8559398-10079899	+	-
chr19:11427667-11776562	+	-
chr19:12841995-13802943	+	-
chr20:23757409-24841077	+	-
chr20:24852331-25264897	+	-
chr20:25395918-25644677	+	-
chr20:25834474-26792906	-	+
chr21:6150872-6959775	+	-
chr21:7057197-7470378	+	-
chr22:3050582-8423791	+	-
chr22:8582273-9221104	+	-
chr23:23894781-24127258	+	-
chr23:25862027-26301867	+	-
chr23:28216165-28652800	+	-
chr23:29014923-29317468	+	-
chr23:31406335-31719762	+	-
chr23:32383003-32793933	+	-
chr23:34804572-35513361	+	-
chr23:35765203-36268176	+	-
chr24:24127145-24343706	-	+
chr25:4122303-5165793	+	-
chr25:5377908-5745911	+	-
chr25:10176521-10607038	+	-
chr26:3865434-4179262	-	+
chr26:8813638-11629631	-	+
chr26:14286156-14624228	+	-
chr26:15710112-15925650	-	+
chr27:45269581-45632786	+	-
chr27:46298497-46574933	+	-
chr28:3715875-4237473	+	-
chr28:26971862-27814512	+	-
chr28:27931693-28497090	+	-
chr28:31369553-31779462	+	-
chr29:24947366-25464625	+	-
chr31:5411409-5743896	+	-
chr31:6036401-6567479	+	-
chr32:6569533-7320527	-	+
chr32:7490779-7752746	+	+
chr32:7863969-8512584	+	+
chr33:8182384-8497935	-	+
chr34:21119061-21746569	-	+
chr34:24093801-24475130	+	-
chrX:104550183-105491202	-	+
chrX:109924950-110309025	-	+
chrX:110540522-110963640	-	+
Regions detected in this study from the Si and di statistics with marginal p-value<0.05 that have been also detected by previous studies (Akey et al. 2010; Boyko et al. 2010) are reported in the left column. Overlaps with Akey regions and Boyko regions are represented in column 2 and 3 by "+" sign, the "-" sign reports no overlap. Regions of previous studies have been extracted from supplementary…
120/155 (77.4%) regions defined by Akey et al. and 38/51 (74.5%) regions defined by Boyko et al. overlap regions in this study.
