# Supplementary material for: Identification of Genomic Regions Associated with Phenotypic Variation between Dog Breeds using Selection Mapping
Source: PLoS Genet. 2011 Oct 13;7(10):e1002316. doi: 10.1371/journal.pgen.1002316 (PMC3192833; doi:10.1371/journal.pgen.1002316)
Supplement: Table S11 — (XLSX) [file pgen.1002316.s019.xlsx]

## Sheet: rs_conversion.txt
Table S10: rs numbers for SNPs mentioned in the text
chromosome	bp	rs
1	96316804	rs21976734
1	96335577	rs21891236
10	10804969	rs22059312
10	11072007	rs22035414
10	11440860	rs22076094
10	11616330	rs22096569
12	38608269	rs24727663
13	11678731	rs22266101
15	44242609	rs22432292
16	13956688	rs22536027
24	24836173	rs23139686
24	24839693	rs23194527
24	24843871	rs9121532
28	28240536	rs23464122
32	35927829	rs23763646
X	106306300	rs24681933
X	106614877	rs24671915
